# Supplementary material for: Taxonomic study of the genus Unkanodes (Hemiptera, Fulgoroidea, Delphacidae) from Pakistan, with description of a new species
Source: Zookeys. 2020 Nov 18;995:1–13. doi: 10.3897/zookeys.995.48766 (PMC7688616; doi:10.3897/zookeys.995.48766)
Supplement: XML Treatment for Unkanodes [file zookeys.995.48766-treatment1.xml]

<!DOCTYPE tp:taxon-treatment
  PUBLIC "-//TaxonX//DTD Taxonomic Treatment Publishing DTD v0 20100105//EN" "tax-treatment-NSO.dtd">
<tp:taxon-treatment xmlns:tp="http://www.plazi.org/taxpub"><tp:treatment-meta><kwd-group><label>Taxon classification</label><kwd><named-content xmlns:xlink="http://www.w3.org/1999/xlink" content-type="kingdom">Animalia</named-content></kwd><kwd><named-content xmlns:xlink="http://www.w3.org/1999/xlink" content-type="order">Hemiptera</named-content></kwd><kwd><named-content xmlns:xlink="http://www.w3.org/1999/xlink" content-type="family">Delphacidae</named-content></kwd></kwd-group><mixed-citation publication-type="journal"><person-group><name><surname>Sohail</surname><given-names>Kamran</given-names></name><name><surname>Naveed</surname><given-names>Hassan</given-names></name><name><surname>Qin</surname><given-names>Daozheng</given-names></name><name><surname>Zhang</surname><given-names>Yalin</given-names></name></person-group><article-title>Taxonomic study of the genus <italic><tp:taxon-name><tp:taxon-name-part taxon-name-part-type="genus" reg="Unkanodes">Unkanodes</tp:taxon-name-part></tp:taxon-name></italic> (<tp:taxon-name><tp:taxon-name-part taxon-name-part-type="order">Hemiptera</tp:taxon-name-part></tp:taxon-name>, <tp:taxon-name><tp:taxon-name-part taxon-name-part-type="superfamily">Fulgoroidea</tp:taxon-name-part></tp:taxon-name>, <tp:taxon-name><tp:taxon-name-part taxon-name-part-type="family">Delphacidae</tp:taxon-name-part></tp:taxon-name>) from Pakistan, with description of a new species</article-title><source>Zookeys</source><day>18</day><month>11</month><year>2020</year><volume>995</volume><fpage>1</fpage><lpage>13</lpage><pub-id pub-id-type="doi">10.3897/zookeys.995.48766</pub-id></mixed-citation></tp:treatment-meta><tp:nomenclature><label>Genus</label><tp:taxon-name><object-id xmlns:xlink="http://www.w3.org/1999/xlink" content-type="arpha" xlink:type="simple">80D7472E-4184-5DE2-A8B9-CE6A7448409F</object-id>
                <tp:taxon-name-part taxon-name-part-type="genus" reg="Unkanodes">Unkanodes</tp:taxon-name-part>
              </tp:taxon-name><tp:taxon-authority>Fennah, 1956</tp:taxon-authority><tp:nomenclature-citation-list><tp:nomenclature-citation><tp:taxon-name>
                    <tp:taxon-name-part taxon-name-part-type="genus" reg="Unkanodes">Unkanodes</tp:taxon-name-part>
                  </tp:taxon-name><comment>Fennah, 1956.</comment></tp:nomenclature-citation><tp:nomenclature-citation><tp:taxon-name>
                    <tp:taxon-name-part taxon-name-part-type="genus" reg="Unkanodes">Unkanodes</tp:taxon-name-part> <tp:taxon-name-part taxon-name-part-type="species" reg="sapporona">sapporona</tp:taxon-name-part></tp:taxon-name><comment>(Matsumura, 1935), comb. by <xref ref-type="bibr" rid="B16">Fennah 1956</xref>: 474.</comment></tp:nomenclature-citation></tp:nomenclature-citation-list></tp:nomenclature><tp:treatment-sec sec-type="type species" id="SECID0E1JAC"><title>Type species.</title><p><italic><tp:taxon-name><tp:taxon-name-part taxon-name-part-type="genus" reg="Unkana">Unkana</tp:taxon-name-part> <tp:taxon-name-part taxon-name-part-type="species" reg="sapporona">sapporona</tp:taxon-name-part></tp:taxon-name></italic> Matsumura, 1935: 131, by original designation.</p></tp:treatment-sec><tp:treatment-sec sec-type="diagnosis" id="SECID0ELKAC"><title>Diagnosis.</title><p>Relatively slender, head slightly narrower than pronotum. Vertex longer than broad, its width at base not exceeding width of an eye, shallowly rounded at apical margin; carinae of vertex and frons distinct. Frons parallel-sided, about 2.0–2.5 times as long as wide, lateral margins parallel, narrowing upwards in apical 1/3; median carina of frons bifurcates near fastigium. Lateral carinae of pronotum diverging, vanishing before reaching posterior margin. Calcar with 10–20 well-developed teeth; apical tooth separate from the remaining teeth. Posterior margin of pygofer with a cut on the sides. Segment X (anal tube) with a pair of teeth or teeth absent. Styli flattened, diverging or more or less parallel beyond middle, with complex apices, zigzag-shaped bent and wide or narrowed and slanting outwards. Armature of diaphragm (bridge of pygofer) bearing a pair of teeth directed upwards or a projection with 2 apices. Aedeagus more or less straight, or bent ventrad, elbow-shaped, slightly asymmetrical due to location of gonopore and arrangement of teeth on aedeagal shaft (after <xref ref-type="bibr" rid="B16">Fennah 1956</xref> and <xref ref-type="bibr" rid="B1">Anufriev and Emeljanov 1988</xref>).</p></tp:treatment-sec><ref-list><ref id="B16"><mixed-citation xmlns:xlink="http://www.w3.org/1999/xlink" xlink:type="simple"><person-group><name name-style="western"><surname>Fennah</surname><given-names>RG</given-names></name></person-group> (<year>1956</year>) <article-title><tp:taxon-name><tp:taxon-name-part taxon-name-part-type="superfamily">Fulgoroidea</tp:taxon-name-part></tp:taxon-name> from southern China. Proceedings of the California Academy of Sciences.</article-title><source>San Francisco</source><volume>28</volume>(<issue>4</issue>): <fpage>441</fpage>–<lpage>527</lpage>. [474]</mixed-citation></ref><ref id="B1"><mixed-citation xmlns:xlink="http://www.w3.org/1999/xlink" xlink:type="simple"><person-group><name name-style="western"><surname>Anufriev</surname><given-names>GA</given-names></name><name name-style="western"><surname>Emeljanov</surname><given-names>AF</given-names></name></person-group> (<year>1988</year>) Volume II: <tp:taxon-name><tp:taxon-name-part taxon-name-part-type="suborder">Homoptera</tp:taxon-name-part></tp:taxon-name> and <tp:taxon-name><tp:taxon-name-part taxon-name-part-type="suborder">Heteroptera</tp:taxon-name-part></tp:taxon-name>. In: P.A. Lehr (ed.). Keys to the Insects of the Far East of the USSR in Six Volumes, Transliteration of the Russian title: Opredelitel’ nasekomykh Dal’nego Vostoka SSSR v shesti tomakh (Vol. 2). Ravnokrylye i poluzhestkokrylye. In: Lehr PA (Ed.) Keys to the Insects of the Far East of the USSR in Six Volumes. Nauka, Leningrad.</mixed-citation></ref></ref-list></tp:taxon-treatment>
