# Supplementary material for: Taxonomic study of the genus Unkanodes (Hemiptera, Fulgoroidea, Delphacidae) from Pakistan, with description of a new species
Source: Zookeys. 2020 Nov 18;995:1–13. doi: 10.3897/zookeys.995.48766 (PMC7688616; doi:10.3897/zookeys.995.48766)
Supplement: XML Treatment for Unkanodes (Unkanodes) latespinosa [file zookeys.995.48766-treatment2.xml]

<!DOCTYPE tp:taxon-treatment
  PUBLIC "-//TaxonX//DTD Taxonomic Treatment Publishing DTD v0 20100105//EN" "tax-treatment-NSO.dtd">
<tp:taxon-treatment xmlns:tp="http://www.plazi.org/taxpub"><tp:treatment-meta><kwd-group><label>Taxon classification</label><kwd><named-content xmlns:xlink="http://www.w3.org/1999/xlink" content-type="kingdom">Animalia</named-content></kwd><kwd><named-content xmlns:xlink="http://www.w3.org/1999/xlink" content-type="order">Hemiptera</named-content></kwd><kwd><named-content xmlns:xlink="http://www.w3.org/1999/xlink" content-type="family">Delphacidae</named-content></kwd></kwd-group><mixed-citation publication-type="journal"><person-group><name><surname>Sohail</surname><given-names>Kamran</given-names></name><name><surname>Naveed</surname><given-names>Hassan</given-names></name><name><surname>Qin</surname><given-names>Daozheng</given-names></name><name><surname>Zhang</surname><given-names>Yalin</given-names></name></person-group><article-title>Taxonomic study of the genus <italic><tp:taxon-name><tp:taxon-name-part taxon-name-part-type="genus" reg="Unkanodes">Unkanodes</tp:taxon-name-part></tp:taxon-name></italic> (<tp:taxon-name><tp:taxon-name-part taxon-name-part-type="order">Hemiptera</tp:taxon-name-part></tp:taxon-name>, <tp:taxon-name><tp:taxon-name-part taxon-name-part-type="superfamily">Fulgoroidea</tp:taxon-name-part></tp:taxon-name>, <tp:taxon-name><tp:taxon-name-part taxon-name-part-type="family">Delphacidae</tp:taxon-name-part></tp:taxon-name>) from Pakistan, with description of a new species</article-title><source>Zookeys</source><day>18</day><month>11</month><year>2020</year><volume>995</volume><fpage>1</fpage><lpage>13</lpage><pub-id pub-id-type="doi">10.3897/zookeys.995.48766</pub-id></mixed-citation></tp:treatment-meta><tp:nomenclature><tp:taxon-name><object-id xmlns:xlink="http://www.w3.org/1999/xlink" content-type="arpha" xlink:type="simple">29BF1511-A74B-5FD8-AEA5-2EFF5467DCD1</object-id>
              <tp:taxon-name-part taxon-name-part-type="genus" reg="Unkanodes">Unkanodes</tp:taxon-name-part> (<tp:taxon-name-part taxon-name-part-type="subgenus" reg="Unkanodes">Unkanodes</tp:taxon-name-part>) <tp:taxon-name-part taxon-name-part-type="species" reg="latespinosa">latespinosa</tp:taxon-name-part></tp:taxon-name><tp:taxon-authority>(Dlabola, 1957)</tp:taxon-authority><xref ref-type="fig" rid="F1">Figs 1–11</xref></tp:nomenclature><tp:treatment-sec sec-type="remarks" id="SECID0E56AE"><title>Remarks.</title><p><xref ref-type="bibr" rid="B8">Dlabola (1957)</xref> described this species based on specimens from Afghanistan and provides a detailed description. It can be distinguished from other species of <italic><tp:taxon-name><tp:taxon-name-part taxon-name-part-type="genus" reg="Unkanodes">Unkanodes</tp:taxon-name-part></tp:taxon-name></italic> by the large, widely-spaced processes of segment X (anal tube) and elbow-shaped aedeagus.</p></tp:treatment-sec><tp:treatment-sec sec-type="material" id="SECID0EQAAG"><title>Material examined.</title><p>3♂♂ (brachypterous), 7♂♂ (macropterous) Malamjabbah, Swat-Khyber Pakhtunkhwa, Pakistan, <named-content xmlns:xlink="http://www.w3.org/1999/xlink" content-type="dwc:verbatimCoordinates" xlink:type="simple"><named-content content-type="geo-json" specific-use="{&#34;type&#34;:&#34;Point&#34;,&#34;coordinates&#34;:[72.425814,35.222711]}" id="NCID0EZAAG" xlink:type="simple">35°13'21.76"N, 72°25'32.93"E</named-content></named-content>, 2993.39 m, 5 vii 2018, sweeping grasses, coll. Kamran Sohail. The area has a very diverse habitat for fruits and vegetables, and this species was collected in grasses near vegetable fields. This species is newly recorded for the fauna of Pakistan.</p></tp:treatment-sec><tp:treatment-sec sec-type="distribution" id="SECID0E5AAG"><title>Distribution.</title><p>Previously recorded from Afghanistan, Iran, Mongolia, Turkey and Yugoslavia. In this study it is recorded from Swat, Khyber Pakhtunkhwa-Pakistan.</p><fig id="F1" position="float" orientation="portrait"><object-id xmlns:xlink="http://www.w3.org/1999/xlink" content-type="doi" xlink:type="simple">10.3897/zookeys.955.48766.figures1-11</object-id><object-id xmlns:xlink="http://www.w3.org/1999/xlink" content-type="arpha" xlink:type="simple">B7FEA9C6-91BF-5950-B4B2-E9B8255EFA16</object-id><label>Figures 1–11.</label><caption><p><tp:taxon-name><tp:taxon-name-part taxon-name-part-type="genus" reg="Unkanodes">Unkanodes</tp:taxon-name-part> (<tp:taxon-name-part taxon-name-part-type="subgenus" reg="Chilodelphax">Chilodelphax</tp:taxon-name-part>) <tp:taxon-name-part taxon-name-part-type="species" reg="latespinosa">latespinosa</tp:taxon-name-part></tp:taxon-name> (from Pakistan) <bold>1</bold> adult, dorsal view (macropterous) <bold>2</bold> adult, same species (brachypterous) <bold>3</bold> adult (macropterous), lateral view <bold>4</bold> vertex, pronotum and mesonotum, dorsal view <bold>5</bold> frons, ventral view <bold>6, 7</bold> male genitalia, caudal and lateral views <bold>8–10</bold> anal segment and aedeagus, lateral, dorsal and ventral views <bold>11</bold> genital style, lateral view.</p></caption><graphic xmlns:xlink="http://www.w3.org/1999/xlink" xlink:href="zookeys-995-001-g001.jpg" position="float" orientation="portrait" xlink:type="simple" id="oo_476819.jpg"><uri content-type="original_file" xlink:type="simple">https://binary.pensoft.net/fig/476819</uri></graphic></fig></tp:treatment-sec><ref-list><ref id="B8"><mixed-citation xmlns:xlink="http://www.w3.org/1999/xlink" xlink:type="simple"><person-group><name name-style="western"><surname>Dlabola</surname><given-names>J</given-names></name></person-group> (<year>1957</year>) <article-title>Die Zikaden Afghanistans (<tp:taxon-name><tp:taxon-name-part taxon-name-part-type="suborder">Homoptera</tp:taxon-name-part></tp:taxon-name><tp:taxon-name><tp:taxon-name-part taxon-name-part-type="suborder">Auchenorrhyncha</tp:taxon-name-part></tp:taxon-name>) nach der Ergebnisse der von Herrn J. Klapperich in den Jahren 1952–1953 nach Afghanistan untergenommenen Expedition.</article-title><source>Mitteilungen der Münchner Entomologischen Gesellschaft</source><volume>47</volume>: <fpage>265</fpage>–<lpage>303</lpage>.</mixed-citation></ref></ref-list></tp:taxon-treatment>
