# Supplementary material for: Taxonomic study of the genus Unkanodes (Hemiptera, Fulgoroidea, Delphacidae) from Pakistan, with description of a new species
Source: Zookeys. 2020 Nov 18;995:1–13. doi: 10.3897/zookeys.995.48766 (PMC7688616; doi:10.3897/zookeys.995.48766)
Supplement: XML Treatment for Unkanodes (Kwonianella) malamjabbensis [file zookeys.995.48766-treatment3.xml]

<!DOCTYPE tp:taxon-treatment
  PUBLIC "-//TaxonX//DTD Taxonomic Treatment Publishing DTD v0 20100105//EN" "tax-treatment-NSO.dtd">
<tp:taxon-treatment xmlns:tp="http://www.plazi.org/taxpub"><tp:treatment-meta><kwd-group><label>Taxon classification</label><kwd><named-content xmlns:xlink="http://www.w3.org/1999/xlink" content-type="kingdom">Animalia</named-content></kwd><kwd><named-content xmlns:xlink="http://www.w3.org/1999/xlink" content-type="order">Hemiptera</named-content></kwd><kwd><named-content xmlns:xlink="http://www.w3.org/1999/xlink" content-type="family">Delphacidae</named-content></kwd></kwd-group><mixed-citation publication-type="journal"><person-group><name><surname>Sohail</surname><given-names>Kamran</given-names></name><name><surname>Naveed</surname><given-names>Hassan</given-names></name><name><surname>Qin</surname><given-names>Daozheng</given-names></name><name><surname>Zhang</surname><given-names>Yalin</given-names></name></person-group><article-title>Taxonomic study of the genus <italic><tp:taxon-name><tp:taxon-name-part taxon-name-part-type="genus" reg="Unkanodes">Unkanodes</tp:taxon-name-part></tp:taxon-name></italic> (<tp:taxon-name><tp:taxon-name-part taxon-name-part-type="order">Hemiptera</tp:taxon-name-part></tp:taxon-name>, <tp:taxon-name><tp:taxon-name-part taxon-name-part-type="superfamily">Fulgoroidea</tp:taxon-name-part></tp:taxon-name>, <tp:taxon-name><tp:taxon-name-part taxon-name-part-type="family">Delphacidae</tp:taxon-name-part></tp:taxon-name>) from Pakistan, with description of a new species</article-title><source>Zookeys</source><day>18</day><month>11</month><year>2020</year><volume>995</volume><fpage>1</fpage><lpage>13</lpage><pub-id pub-id-type="doi">10.3897/zookeys.995.48766</pub-id></mixed-citation></tp:treatment-meta><tp:nomenclature><tp:taxon-name><object-id xmlns:xlink="http://www.w3.org/1999/xlink" content-type="arpha" xlink:type="simple">0DE470A6-ECFA-5B5F-9ECF-8495EFDBEA29</object-id>
              <tp:taxon-name-part taxon-name-part-type="genus" reg="Unkanodes">Unkanodes</tp:taxon-name-part> (<tp:taxon-name-part taxon-name-part-type="subgenus" reg="Kwonianella">Kwonianella</tp:taxon-name-part>) <tp:taxon-name-part taxon-name-part-type="species" reg="malamjabbensis">malamjabbensis</tp:taxon-name-part> <object-id xmlns:xlink="http://www.w3.org/1999/xlink" content-type="zoobank" xlink:type="simple">http://zoobank.org/A9EFB5A5-AD3B-41B6-8599-94F3A4B3AC49</object-id></tp:taxon-name><tp:taxon-status xmlns:xlink="http://www.w3.org/1999/xlink" xlink:type="simple">sp. nov.</tp:taxon-status></tp:nomenclature><tp:treatment-sec sec-type="description" id="SECID0EXDAG"><title>Description.</title><p>Length of male (n=2) 1.4–1.6 mm.</p></tp:treatment-sec><tp:treatment-sec sec-type="Colour" id="SECID0E3DAG"><title>Colour.</title><p>General body colour dark brown to black. Vertex pale, compartments with three distinct yellow spots. Carina on frons pale, intercarinal region dark brown, gena concolourous with intercarinal region, compound eyes greyish. Antenna yellowish slightly darker at junction of scape and pedicel. Pronotum and mesonotum medially with a white stripe; darker at adjoining areas, extreme lateral margins and median carina white, lateral carina concolourous with adjoining regions. Forewings dark brown to black, apical and anal margins pale. Legs yellowish, spines with black apices. Abdominal tergites darker, segments IX and X lighter, pygofer brown.</p></tp:treatment-sec><tp:treatment-sec sec-type="Structure" id="SECID0EBEAG"><title>Structure.</title><p>Head narrower than pronotum, eyes extending beyond posterior margin of vertex (Figs <xref ref-type="fig" rid="F2">12</xref>, <xref ref-type="fig" rid="F2">14</xref>). Vertex ca. 2X longer than wide; stem of Y-shaped carina of vertex obsolete, lateral and posterior margins distinct, arms of submedian carina meeting at fastigium (Fig. <xref ref-type="fig" rid="F2">14</xref>). Frons parallel-sided; widest near basal 1/4 of eyes, narrower in apical 1/3, median carina bifurcate near fastigium (Fig. <xref ref-type="fig" rid="F2">15</xref>). Antennal scape about as long as wide, ca 1/2 x length of pedicel, pedicel bearing many sensory pits arranged in longitudinal rows dorsally from base to apex (Figs <xref ref-type="fig" rid="F2">13</xref>, <xref ref-type="fig" rid="F2">15</xref>). Frontoclypeal suture distinct, slightly arched; median carina on postclypeus visible, rostrum elongate, reaching hind coxae (Fig. <xref ref-type="fig" rid="F2">15</xref>). Pronotum much wider than long at midlength; lateral carinae strongly diverging, vanishing before reaching posterior margin and not in line with mesonotal lateral carinae, anterior margin straight at vertex, posterior margin slightly concave medially (Fig. <xref ref-type="fig" rid="F2">14</xref>). Mesonotum tricarinate, subequal to length of pronotum; median carina not extending to apex of scutellum, lateral carinae slightly diverging reaching hind margin, tegula inconspicuous (Fig. <xref ref-type="fig" rid="F2">14</xref>). Forewing covering only half of abdomen; veins granulate (Figs <xref ref-type="fig" rid="F2">12</xref>, <xref ref-type="fig" rid="F2">16</xref>). Metatibiae with two lateral spines on shaft, first near tibiofemoral articulation, second after middle. Metatibial spur tectiform, distally narrowed bearing row of 18 black-tipped teeth on outer margin, inner margin straight (Fig. <xref ref-type="fig" rid="F2">17</xref>). Spinal formula of hind leg 5/7/4.</p><fig id="F2" position="float" orientation="portrait"><object-id xmlns:xlink="http://www.w3.org/1999/xlink" content-type="doi" xlink:type="simple">10.3897/zookeys.955.48766.figures12-17</object-id><object-id xmlns:xlink="http://www.w3.org/1999/xlink" content-type="arpha" xlink:type="simple">60D4A0D3-39C4-5DD7-9A46-65E8DF6E8E12</object-id><label>Figures 12–17.</label><caption><p><tp:taxon-name><tp:taxon-name-part taxon-name-part-type="genus" reg="Unkanodes">Unkanodes</tp:taxon-name-part> (<tp:taxon-name-part taxon-name-part-type="subgenus" reg="Kwonianella">Kwonianella</tp:taxon-name-part>) <tp:taxon-name-part taxon-name-part-type="species" reg="malamjabbensis">malamjabbensis</tp:taxon-name-part></tp:taxon-name> sp. nov. <bold>12, 13</bold> adult, dorsal and lateral views <bold>14</bold> head and thorax, dorsal view <bold>15</bold> frons, ventral view <bold>16</bold> forewing <bold>17</bold> metatibial spur.</p></caption><graphic xmlns:xlink="http://www.w3.org/1999/xlink" xlink:href="zookeys-995-001-g002.jpg" position="float" orientation="portrait" xlink:type="simple" id="oo_476820.jpg"><uri content-type="original_file" xlink:type="simple">https://binary.pensoft.net/fig/476820</uri></graphic></fig></tp:treatment-sec><tp:treatment-sec sec-type="Male genitalia" id="SECID0E3GAG"><title>Male genitalia.</title><p>In caudal view, pygofer wider than long widest at mid length, dorsolaterally nearly straight (Figs <xref ref-type="fig" rid="F3">18</xref>, <xref ref-type="fig" rid="F3">20</xref>); diaphragm armature well-developed, V-shaped, pair of lobes located near the parameres directed upwards, pygofer bridge bearings two distinct tooth-like processes widely diverging, directed backwards forming blunt apex (Fig. <xref ref-type="fig" rid="F3">20</xref>). In lateral view, anterior margin nearly straight gradually arched apically, dorsal and posterior margins acutely rounded (Fig. <xref ref-type="fig" rid="F3">19</xref>). Segment X (anal tube) bearing large, widely spaced posteroventrally curved acute processes (Figs <xref ref-type="fig" rid="F3">18</xref>, <xref ref-type="fig" rid="F3">19</xref>). Parameres longer than wide, apically narrow, subapical lobe wider, posterior margin straight (Fig. <xref ref-type="fig" rid="F3">24</xref>). Aedeagus elongate and narrow, basal 1/3 straight, bent gradually forming an obtuse angle, apical 1/3 gradually curved ventrad (Fig. <xref ref-type="fig" rid="F3">21</xref>); in lateral view, with lobe or hump-like process on ventral aspect, with a large tooth just above the lobe on the dorsal aspect (Fig. <xref ref-type="fig" rid="F3">21</xref>). Suspensorium angling circled laterally, apically wider (Figs <xref ref-type="fig" rid="F3">22</xref>, <xref ref-type="fig" rid="F3">23</xref>).</p><fig id="F3" position="float" orientation="portrait"><object-id xmlns:xlink="http://www.w3.org/1999/xlink" content-type="doi" xlink:type="simple">10.3897/zookeys.955.48766.figures18-25</object-id><object-id xmlns:xlink="http://www.w3.org/1999/xlink" content-type="arpha" xlink:type="simple">8E0F2C81-D17F-5B4D-919B-8C166A83E66F</object-id><label>Figures 18–25.</label><caption><p><tp:taxon-name><tp:taxon-name-part taxon-name-part-type="genus" reg="Unkanodes">Unkanodes</tp:taxon-name-part> (<tp:taxon-name-part taxon-name-part-type="subgenus" reg="Kwonianella">Kwonianella</tp:taxon-name-part>) <tp:taxon-name-part taxon-name-part-type="species" reg="malamjabbensis">malamjabbensis</tp:taxon-name-part></tp:taxon-name> sp. nov. <bold>18, 19</bold> male genitalia, caudal and lateral view <bold>20</bold> pygofer, caudal view <bold>21</bold> aedeagus, lateral view <bold>22, 23</bold> same, dorsal and ventral views <bold>24</bold> genital style, lateral view <bold>25</bold> medioventral process of armature of diaphragm.</p></caption><graphic xmlns:xlink="http://www.w3.org/1999/xlink" xlink:href="zookeys-995-001-g003.jpg" position="float" orientation="portrait" xlink:type="simple" id="oo_476821.jpg"><uri content-type="original_file" xlink:type="simple">https://binary.pensoft.net/fig/476821</uri></graphic></fig></tp:treatment-sec><tp:treatment-sec sec-type="type material" id="SECID0EVJAG"><title>Type materials.</title><p><bold><italic>Holotype</italic>:</bold>
♂ Malamjabbah, Swat-Khyber Pakhtunkhwa, Pakistan, <named-content xmlns:xlink="http://www.w3.org/1999/xlink" content-type="dwc:verbatimCoordinates" xlink:type="simple"><named-content content-type="geo-json" specific-use="{&#34;type&#34;:&#34;Point&#34;,&#34;coordinates&#34;:[72.425814,35.222711]}" id="NCID0EDKAG" xlink:type="simple">35°13'21.76"N, 72°25'32.93"E</named-content></named-content>, 2993.39 m, 5 vii 2018, sweeping grasses, coll. Kamran Sohail. Paratype: 1♂, same data as holotype.</p></tp:treatment-sec><tp:treatment-sec sec-type="remarks" id="SECID0EIKAG"><title>Remarks.</title><p>This new species was collected in a grass habitat near ponds. The Type locality is an understudied habitat for fulgoroids and the region reflects a true diversity of planthoppers for future prospects.</p></tp:treatment-sec><tp:treatment-sec sec-type="Female" id="SECID0ENKAG"><title>Female.</title><p>Unknown.</p></tp:treatment-sec><tp:treatment-sec sec-type="etymology" id="SECID0ESKAG"><title>Etymology.</title><p>The new species is named after the type locality ‘Malamjabba’.</p></tp:treatment-sec><tp:treatment-sec sec-type="diagnosis" id="SECID0EXKAG"><title>Diagnosis.</title><p>The new species is externally similar to <tp:taxon-name><tp:taxon-name-part taxon-name-part-type="genus" reg="Unkanodes">U.</tp:taxon-name-part> (<tp:taxon-name-part taxon-name-part-type="subgenus" reg="Kwonianella">Kwonianella</tp:taxon-name-part>) <tp:taxon-name-part taxon-name-part-type="species" reg="albifascia">albifascia</tp:taxon-name-part></tp:taxon-name> which also has a white stripe on the thorax and median margins of the forewings. However, it can be separated by the distinctly separated process of the pygofer bridge, widely diverging in <tp:taxon-name><tp:taxon-name-part taxon-name-part-type="genus" reg="Unkanodes">U.</tp:taxon-name-part> (<tp:taxon-name-part taxon-name-part-type="subgenus" reg="Kwonianella">Kwonianella</tp:taxon-name-part>) <tp:taxon-name-part taxon-name-part-type="species" reg="malamjabbensis">malamjabbensis</tp:taxon-name-part></tp:taxon-name> sp. nov. but very short and bifurcate at the apex in <tp:taxon-name><tp:taxon-name-part taxon-name-part-type="genus" reg="Unkanodes">U.</tp:taxon-name-part> (<tp:taxon-name-part taxon-name-part-type="subgenus" reg="Kwonianella">Kwonianella</tp:taxon-name-part>) <tp:taxon-name-part taxon-name-part-type="species" reg="albifascia">albifascia</tp:taxon-name-part></tp:taxon-name> (<xref ref-type="bibr" rid="B1">Anufriev and Emeljanov 1988</xref>, Figs <xref ref-type="fig" rid="F1">2</xref>, <xref ref-type="fig" rid="F1">6</xref>; p. 412); and apical half of aedeagus gradually curved ventrad bearing a lobe-like process on the ventral aspect in <tp:taxon-name><tp:taxon-name-part taxon-name-part-type="genus" reg="Unkanodes">U.</tp:taxon-name-part> (<tp:taxon-name-part taxon-name-part-type="subgenus" reg="Kwonianella">Kwonianella</tp:taxon-name-part>) <tp:taxon-name-part taxon-name-part-type="species" reg="malamjabbensis">malamjabbensis</tp:taxon-name-part></tp:taxon-name> sp. nov. versus the apical half of the aedeagus slanting dorsad without a lobe in <tp:taxon-name><tp:taxon-name-part taxon-name-part-type="genus" reg="Unkanodes">U.</tp:taxon-name-part> (<tp:taxon-name-part taxon-name-part-type="subgenus" reg="Kwonianella">Kwonianella</tp:taxon-name-part>) <tp:taxon-name-part taxon-name-part-type="species" reg="albifascia">albifascia</tp:taxon-name-part></tp:taxon-name> (<xref ref-type="bibr" rid="B1">Anufriev and Emeljanov 1988</xref>, Fig. <xref ref-type="fig" rid="F1">4</xref>; pp. 409, 412). <tp:taxon-name><tp:taxon-name-part taxon-name-part-type="genus" reg="Unkanodes">Unkanodes</tp:taxon-name-part> (<tp:taxon-name-part taxon-name-part-type="subgenus" reg="Kwonianella">Kwonianella</tp:taxon-name-part>) <tp:taxon-name-part taxon-name-part-type="species" reg="malamjabbensis">malamjabbensis</tp:taxon-name-part></tp:taxon-name> sp. nov. is also close to <tp:taxon-name><tp:taxon-name-part taxon-name-part-type="genus" reg="Unkanodes">U.</tp:taxon-name-part> (<tp:taxon-name-part taxon-name-part-type="subgenus" reg="Kwonianella">Kwonianella</tp:taxon-name-part>) <tp:taxon-name-part taxon-name-part-type="species" reg="insularis">insularis</tp:taxon-name-part></tp:taxon-name> Anufriev and <tp:taxon-name><tp:taxon-name-part taxon-name-part-type="genus" reg="Unkanodes">U.</tp:taxon-name-part> (<tp:taxon-name-part taxon-name-part-type="subgenus" reg="Kwonianella">Kwonianella</tp:taxon-name-part>) <tp:taxon-name-part taxon-name-part-type="species" reg="sympatricus">sympatricus</tp:taxon-name-part></tp:taxon-name> Anufriev in external appearance but can be distinguished by the distinct shapes of the aedeagus and parameres.</p><fig id="F4" position="float" orientation="portrait"><object-id xmlns:xlink="http://www.w3.org/1999/xlink" content-type="doi" xlink:type="simple">10.3897/zookeys.955.48766.figure26</object-id><object-id xmlns:xlink="http://www.w3.org/1999/xlink" content-type="arpha" xlink:type="simple">EBE713C9-8EFF-5397-8FBD-CCD2AEDB9E2C</object-id><label>Figure 26.</label><caption><p>Distribution map of species of <italic><tp:taxon-name><tp:taxon-name-part taxon-name-part-type="genus" reg="Unkanodes">Unkanodes</tp:taxon-name-part></tp:taxon-name></italic> in Pakistan.</p></caption><graphic xmlns:xlink="http://www.w3.org/1999/xlink" xlink:href="zookeys-995-001-g004.jpg" position="float" orientation="portrait" xlink:type="simple" id="oo_476822.jpg"><uri content-type="original_file" xlink:type="simple">https://binary.pensoft.net/fig/476822</uri></graphic></fig></tp:treatment-sec><tp:treatment-sec><!--Section generated to contain objects referenced in tp:taxon-treatment.--><fig id="F1" position="float" orientation="portrait"><object-id xmlns:xlink="http://www.w3.org/1999/xlink" content-type="doi" xlink:type="simple">10.3897/zookeys.955.48766.figures1-11</object-id><object-id xmlns:xlink="http://www.w3.org/1999/xlink" content-type="arpha" xlink:type="simple">B7FEA9C6-91BF-5950-B4B2-E9B8255EFA16</object-id><label>Figures 1–11.</label><caption><p><tp:taxon-name><tp:taxon-name-part taxon-name-part-type="genus" reg="Unkanodes">Unkanodes</tp:taxon-name-part> (<tp:taxon-name-part taxon-name-part-type="subgenus" reg="Chilodelphax">Chilodelphax</tp:taxon-name-part>) <tp:taxon-name-part taxon-name-part-type="species" reg="latespinosa">latespinosa</tp:taxon-name-part></tp:taxon-name> (from Pakistan) <bold>1</bold> adult, dorsal view (macropterous) <bold>2</bold> adult, same species (brachypterous) <bold>3</bold> adult (macropterous), lateral view <bold>4</bold> vertex, pronotum and mesonotum, dorsal view <bold>5</bold> frons, ventral view <bold>6, 7</bold> male genitalia, caudal and lateral views <bold>8–10</bold> anal segment and aedeagus, lateral, dorsal and ventral views <bold>11</bold> genital style, lateral view.</p></caption><graphic xmlns:xlink="http://www.w3.org/1999/xlink" xlink:href="zookeys-995-001-g001.jpg" position="float" orientation="portrait" xlink:type="simple" id="oo_476819.jpg"><uri content-type="original_file" xlink:type="simple">https://binary.pensoft.net/fig/476819</uri></graphic></fig></tp:treatment-sec><ref-list><ref id="B1"><mixed-citation xmlns:xlink="http://www.w3.org/1999/xlink" xlink:type="simple"><person-group><name name-style="western"><surname>Anufriev</surname><given-names>GA</given-names></name><name name-style="western"><surname>Emeljanov</surname><given-names>AF</given-names></name></person-group> (<year>1988</year>) Volume II: <tp:taxon-name><tp:taxon-name-part taxon-name-part-type="suborder">Homoptera</tp:taxon-name-part></tp:taxon-name> and <tp:taxon-name><tp:taxon-name-part taxon-name-part-type="suborder">Heteroptera</tp:taxon-name-part></tp:taxon-name>. In: P.A. Lehr (ed.). Keys to the Insects of the Far East of the USSR in Six Volumes, Transliteration of the Russian title: Opredelitel’ nasekomykh Dal’nego Vostoka SSSR v shesti tomakh (Vol. 2). Ravnokrylye i poluzhestkokrylye. In: Lehr PA (Ed.) Keys to the Insects of the Far East of the USSR in Six Volumes. Nauka, Leningrad.</mixed-citation></ref></ref-list></tp:taxon-treatment>
